# Supplementary material for: Effects of Polycyclic Aromatic Hydrocarbons on Lung Function in Children with Asthma: A Mediation Analysis
Source: Int J Environ Res Public Health. 2022 Feb 5;19(3):1826. doi: 10.3390/ijerph19031826 (PMC8834823; doi:10.3390/ijerph19031826)
Supplement: Supplementary file 1 [file ijerph-19-01826-s001.zip]

Archive with 1 entries (1 files):
- ijerph-1511496-supplementary.pdf
